# Supplementary material for: Novel Camptothecin Derivative 9c with Enhanced Antitumor Activity via NSA2-EGFR-P53 Signaling Pathway
Source: Int J Mol Sci. 2025 Feb 25;26(5):1987. doi: 10.3390/ijms26051987 (PMC11900506; doi:10.3390/ijms26051987)
Supplement: Supplementary file 1 [file ijms-26-01987-s001.zip]

Archive with 1 entries (1 files):
- ijms-3456239-supplementary.pdf
